# Supplementary material for: Free Methylglyoxal and Lactate Produced and Released by Cultured Cancer and Non-Cancer Cells: Implications for Tumor Growth and Development
Source: Cells. 2025 Jun 19;14(12):931. doi: 10.3390/cells14120931 (PMC12190829; doi:10.3390/cells14120931)
Supplement: Supplementary file 1 [file cells-14-00931-s001.zip]

Archive with 1 entries (1 files):
- cells-3646835-supplementary.pdf
